# Supplementary material for: Integrating Clinical Parameters into Thyroid Nodule Malignancy Risk: A Retrospective Evaluation Based on ACR TI-RADS
Source: J Clin Med. 2025 Jul 29;14(15):5352. doi: 10.3390/jcm14155352 (PMC12347102; doi:10.3390/jcm14155352)
Supplement: Supplementary file 1 [file jcm-14-05352-s001.zip]

Archive with 1 entries (1 files):
- jcm-3743057-supplementary.pdf
